# Supplementary material for: Epidemic Preparedness—Leishmania tarentolae as an Easy-to-Handle Tool to Produce Antigens for Viral Diagnosis: Application to COVID-19
Source: Front Microbiol. 2021 Dec 13;12:736530. doi: 10.3389/fmicb.2021.736530 (PMC8710741; doi:10.3389/fmicb.2021.736530)
Supplement: Supplementary Figure 1 — Linearity graph showing the correlation between ELISA titer and serum dilution. [file Data_Sheet_1.zip]

Archive with 3 entries (3 files):
- Supplementary Figure S1.TIF
- Supplementary Material Table S1-S8.XLSX
- Supplementary Material Text.DOCX
