# Supplementary material for: Epidemic Preparedness—Leishmania tarentolae as an Easy-to-Handle Tool to Produce Antigens for Viral Diagnosis: Application to COVID-19
Source: Front Microbiol. 2021 Dec 13;12:736530. doi: 10.3389/fmicb.2021.736530 (PMC8710741; doi:10.3389/fmicb.2021.736530)
Supplement: Supplementary Figure 1 — Linearity graph showing the correlation between ELISA titer and serum dilution. [file Data_Sheet_1.zip › Supplementary Material Table S1-S8.XLSX]

## Sheet: Table S1
Supplementary table 1: set-up and standardization of in-house ELISA
com-RBD
	1ug/ml
Diluition	Positive sample		Negative sample		Blank			Positive sample: human positive serum for SARS-CoV-2
1:100	2.6105	2.7218	0.0567	0.0571	0.0442	0.0428		Negative sample: human negative serum for SARS-CoV-2
1:200	2.2304	2.1115	0.0597	0.0476	0.0639	0.0484
1:400	1.5318	1.4771	0.0504	0.0678	0.0421	0.0482
1:800	1.0148	0.9073	0.0439	0.0645	0.0415	0.0451
1:1600	0.6414	0.5859	0.0663	0.0422	0.0423	0.0402
1:3200	0.3536	0.3337	0.0434	0.0514	0.0586	0.044
1:6400	0.2107	0.1999	0.0428	0.0582	0.0551	0.0417
1:12800	0.1322	0.1509	0.052	0.0449	0.0429	0.0454
Lt-RBD
	1ug/ml			2ug/ml			3ug/ml			4ug/ml
Diluition	Positive sample	Negative sample	Blank	Positive sample	Negative sample	Blank	Positive sample	Negative sample	Blank	Positive sample	Negative sample	Blank
1:100	2.322	0.0567	0.0436	2.4147	0.0554	0.0507	2.7132	0.0602	0.0434	2.7937	0.0577	0.0435
1:200	1.7566	0.0496	0.0439	1.8467	0.0515	0.0423	2.2374	0.0513	0.0416	2.3346	0.054	0.0641
1:400	1.1845	0.0481	0.047	1.3537	0.0489	0.0515	1.6505	0.0464	0.0438	1.7458	0.0615	0.0453
1:800	0.775	0.0495	0.0474	0.8519	0.0502	0.0548	1.0761	0.0534	0.0561	1.1582	0.0496	0.0474
1:1600	0.4925	0.0483	0.0487	0.5279	0.0474	0.0493	0.6843	0.0522	0.0518	0.705	0.0461	0.0462
1:3200	0.2735	0.0513	0.0513	0.3253	0.0495	0.0531	0.4241	0.0575	0.0513	0.4394	0.0618	0.0468
1:6400	0.1623	0.047	0.0484	0.2017	0.0452	0.0436	0.2471	0.0484	0.0444	0.2676	0.0483	0.0478
1:12800	0.1197	0.0522	0.0476	0.1299	0.0516	0.0469	0.1619	0.0536	0.0679	0.1771	0.0544	0.0501

## Sheet: Table S2
Supplementary Table 2: set-up and standardization of in-house ELISA-specificity
		Plate 1	Plate 2
	Sample	Titer	Titer	Reportable value (RP)	Natural logarithm RP	SD*	GSD* (%)
	HP-HS	10399.2	9761.1	10075.1	9.21782	0.117751	12.4964
	HP-HS	8770.08	8782.82	8776.45	9.07983
	HP-HS	8505.66	8006.11	8252.11	9.01822
	HP-HS	7658.19	7591.27	7624.66	8.93914
	NS-HS	50	50	50	3.91202	0	0
	NS-HS	50	50	50	3.91202
	NS-HS	50	50	50	3.91202
	NS-HS	50	50	50	3.91202
	HP-HET	50	50	50	3.91202	0	0
	HP-HET	50	50	50	3.91202
	HP-HET	50	50	50	3.91202
	HP-HET	50	50	50	3.91202
	HP-HS/HP-HET	4019.51	4207.34	4112.35	8.32175	0.147958	15.9465
	HP-HS/HP-HET	4422.16	4560.18	4490.64	8.40975
	HP-HS/HP-HET	5076.54	5178.25	5127.14	8.5423
	HP-HS/HP-HET	5522.79	6004.77	5758.74	8.65847
	HP-HS/NS-HS	4886.23	4680	4782	8.47261	0.0983053	10.33
	HP-HS/NS-HS	4150.64	4228.57	4189.43	8.34032
	HP-HS/NS-HS	3586.21	4178.82	3871.19	8.26132
	HP-HS/NS-HS	3593.41	4219.78	3894.02	8.2672
	*SD: standard deviation; GSD: geometric standard deviation

## Sheet: Table S3
Supplementary Table 3: set-up and standardization of in-house ELISA-repeatability
		Operator 1-Day 1			Operator 2-Day 2
	Sample	Titer Plate 1	Titer Plate 2	Reportable value	Titer Plate 1	Titer Plate 2	Reportable value	GSD* (% )- Operator 1	GSD* (%) - Operator 2
	HP-HS	10865.5	11908.8	11375.2	15612.3	12665.3	14061.8	0.655937	10.5767
	HP-HS	10672.2	12130.9	11378.2	16935.6	11584.1	14006.6
	HP-HS	10204.9	12388.5	11243.8	14376.4	10543.1	12311.4
	HP-HS	9799.75	12923.6	11253.8	13645.3	9630.61	11463.5
	HP-HS 1/2	7964.17	7221.7	7583.85	8280.23	4894.32	6366.01	13.4726	18.6596
	HP-HS 1/2	5490.77	7820.98	6553.11	7986.6	5321.42	6519.2
	HP-HS 1/2	5193.76	6268.64	5705.95	9514.5	5983.58	7545.25
	HP-HS 1/2	5698.56	6206.27	5947	11525.5	7399.12	9234.63
	HP-HS 1/4	3062.96	3624.31	3331.83	3912.61	3253.07	3567.63	7.96567	14.8069
	HP-HS 1/4	3049.77	3659.67	3340.83	3120.79	2883.84	2999.98
	HP-HS 1/4	2623.3	3803.69	3158.83	2974.65	2605.32	2783.87
	HP-HS 1/4	2561.95	3138.79	2835.74	2773.61	2408.39	2584.55
	HP-HS 1/8	1295.15	1831.06	1539.97	1421.66	1212.03	1312.66	2.51589	13.1446
	HP-HS 1/8	1316.94	1596.9	1450.18	1508.25	1377.69	1441.5
	HP-HS 1/8	1356.72	1663.8	1502.43	1609.92	1447.18	1526.39
	HP-HS 1/8	1394.47	1587.5	1487.86	2043.26	1520.99	1762.89
	HP-HS 1/16	757.794	768.019	762.889	888.766	774.476	829.655	3.55664	9.93567
	HP-HS 1/16	670.243	788.53	726.985	730.75	771.902	751.044
	HP-HS 1/16	651.355	758.494	702.886	674.138	738.486	705.579
	HP-HS 1/16	651.351	788.557	716.678	617.518	715.474	664.694
	HP-HS 1/32	285.579	344.732	313.765	326.491	345.423	335.824	4.17993	5.39151
	HP-HS 1/32	274.172	357.384	313.025	336.181	364.181	349.901
	HP-HS 1/32	288.14	360.147	322.138	364.021	376.329	370.124
	HP-HS 1/32	338.251	345.432	341.823	391.667	362.023	376.553
	HP-HS 1/64	178.025	183.289	180.638	208.319	153.333	178.724	2.87025	3.55155
	HP-HS 1/64	169.738	177.023	173.342	193.802	145.152	167.723
	HP-HS 1/64	166.273	172.206	169.213	186.297	149.085	166.656
	HP-HS 1/64	170.698	172.063	171.38	188.954	164.153	176.117
	HP-HS 1/128	50	50	50	50	50	50	0	23.4576
	HP-HS 1/128	50	50	50	50	50	50
	HP-HS 1/128	50	50	50	100.712	50	70.962
	HP-HS 1/128	50	50	50	106.644	50	73.0219
	*GSD: geometric standard deviation

## Sheet: Table S4
Supplementary Table 4: set-up and standardization of in-house ELISA-intermediate precision
		Operator 1 - Day 1			Operator 2 - Day 2
	Sample	Titer Plate 1	Titer Plate 2	Reportable value	Titer Plate 1	Titer Plate 2	Reportable value	GMT* - Operator 1	GMT* - Operator 2	GSD* (%)
	HP-HS	10865.5	11908.8	11375.2	15612.3	12665.3	14061.8	11312.6	12912.2	9.80319
	HP-HS	10672.2	12130.9	11378.2	16935.6	11584.1	14006.6
	HP-HS	10204.9	12388.5	11243.8	14376.4	10543.1	12311.4
	HP-HS	9799.75	12923.6	11253.8	13645.3	9630.61	11463.5
	HP-HS 1/2	7964.17	7221.7	7583.85	8280.23	4894.32	6366.01	6408.27	7333.12	10.0018
	HP-HS 1/2	5490.77	7820.98	6553.11	7986.6	5321.42	6519.2
	HP-HS 1/2	5193.76	6268.64	5705.95	9514.5	5983.58	7545.25
	HP-HS 1/2	5698.56	6206.27	5947	11525.5	7399.12	9234.63
	HP-HS 1/4	3062.96	3624.31	3331.83	3912.61	3253.07	3567.63	3159.97	2962.33	4.67285
	HP-HS 1/4	3049.77	3659.67	3340.83	3120.79	2883.84	2999.98
	HP-HS 1/4	2623.3	3803.69	3158.83	2974.65	2605.32	2783.87
	HP-HS 1/4	2561.95	3138.79	2835.74	2773.61	2408.39	2584.55
	HP-HS 1/8	1295.15	1831.06	1539.97	1421.66	1212.03	1312.66	1494.76	1502.15	0.349271
	HP-HS 1/8	1316.94	1596.9	1450.18	1508.25	1377.69	1441.5
	HP-HS 1/8	1356.72	1663.8	1502.43	1609.92	1447.18	1526.39
	HP-HS 1/8	1394.47	1587.5	1487.86	2043.26	1520.99	1762.89
	HP-HS 1/16	757.794	768.019	762.889	888.766	774.476	829.655	727.024	735.246	0.798326
	HP-HS 1/16	670.243	788.53	726.985	730.75	771.902	751.044
	HP-HS 1/16	651.355	758.494	702.886	674.138	738.486	705.579
	HP-HS 1/16	651.351	788.557	716.678	617.518	715.474	664.694
	HP-HS 1/32	285.579	344.732	313.765	326.491	345.423	335.824	322.483	357.732	7.61087
	HP-HS 1/32	274.172	357.384	313.025	336.181	364.181	349.901
	HP-HS 1/32	288.14	360.147	322.138	364.021	376.329	370.124
	HP-HS 1/32	338.251	345.432	341.823	391.667	362.023	376.553
	HP-HS 1/64	178.025	183.289	180.638	208.319	153.333	178.724	173.591	172.226	0.559643
	HP-HS 1/64	169.738	177.023	173.342	193.802	145.152	167.723
	HP-HS 1/64	166.273	172.206	169.213	186.297	149.085	166.656
	HP-HS 1/64	170.698	172.063	171.38	188.954	164.153	176.117
	HP-HS 1/128	50	50	50	50	50	50	50	59.9936	13.7514
	HP-HS 1/128	50	50	50	50	50	50
	HP-HS 1/128	50	50	50	100.712	50	70.962
	HP-HS 1/128	50	50	50	106.644	50	73.0219
	*GMT: geometric mean titre; GSD: geometric standard deviation

## Sheet: Table S5
Supplementary Table 5: set-up and standardization of in-house ELISA-linearity
			Operator 1		Operator 2
	Diluition factor	Log2 Dilution	RP*	Log2 RP	RP	Log2 RP	Log2 GMT
	1	0	11375.2	13.4736	14061.8	13.7795	13.561
	1		11378.2	13.474	14006.6	13.7738
	1		11243.8	13.4568	12311.4	13.5877
	1		11253.8	13.4581	11463.5	13.4848
	2	1	7583.85	12.8887	6366.01	12.6362	12.743
	2		6553.11	12.678	6519.2	12.6705
	2		5705.95	12.4783	7545.25	12.8814
	2		5947	12.5379	9234.63	13.1728
	4	2	3331.83	11.7021	3567.63	11.8007	11.5791
	4		3340.83	11.706	2999.98	11.5507
	4		3158.83	11.6252	2783.87	11.4429
	4		2835.74	11.4695	2584.55	11.3357
	8	3	1539.97	10.5887	1312.66	10.3583	10.5493
	8		1450.18	10.502	1441.5	10.4934
	8		1502.43	10.5531	1526.39	10.5759
	8		1487.86	10.539	1762.89	10.7837
	16	4	762.889	9.57533	829.655	9.69637	9.51397
	16		726.985	9.50578	751.044	9.55275
	16		702.886	9.45715	705.579	9.46266
	16		716.678	9.48518	664.694	9.37655
	32	5	313.765	8.29354	335.824	8.39156	8.40791
	32		313.025	8.29013	349.901	8.4508
	32		322.138	8.33153	370.124	8.53186
	32		341.823	8.4171	376.553	8.55671
	64	6	180.638	7.49696	178.724	7.48159	7.43385
	64		173.342	7.43748	167.723	7.38993
	64		169.213	7.4027	166.656	7.38073
	64		171.38	7.42105	176.117	7.46039
	128	7	50	5.64386	50	5.64386	5.7753
	128		50	5.64386	50	5.64386
	128		50	5.64386	70.962	6.14898
	128		50	5.64386	73.0219	6.19026
	Log2: base-2 logarithm; RP: reportable values; GMT: geometric mean titre

## Sheet: Table S6
Supplementary Table 6: set-up and standardization of in-house ELISA-accuracy
	Diluition factor	Sample	Obtained GMT RP *	Calculated RP *	Recovery (50-200%)
			(observed)	(expected)
	1	HP-HS	12085.9	12085.9	100
	2	HP-HS 1/2	6855.11	6042.97	113.439
	4	HP-HS 1/4	3059.55	3021.49	101.26
	8	HP-HS 1/8	1498.45	1510.74	99.1865
	16	HP-HS 1/16	731.124	755.372	96.7899
	32	HP-HS 1/32	339.65	377.686	89.9293
	64	HP-HS 1/64	172.907	188.843	91.5614
	128	HP-HS 1/128	54.7693	94.4214	58.0052
	*GMT: geometric mean titre; RP: reportable values

## Sheet: Table S7
Supplementary Table 7: Set-up and standardization of in-house ELISA-robustness
	Secondary antibody time: 20 minutes
	Sample	Titer Plate 1	Titer Plate 2	Reportable values	Natural logarithm
	HP-HS	9957.14	8748.62	9333.34	9.14135
	HP-HS	9966.13	9360.35	9658.49	9.17559
	HP-HS	10022.1	9850.98	9936.19	9.20394
	HP-HS	8933.33	10083	9490.78	9.15808
	NS-HS	50	50	50	3.91202
	NS-HS	50	50	50	3.91202
	NS-HS	50	50	50	3.91202
	NS-HS	50	50	50	3.91202
	Secondary antibody time: 30 minutes
	Sample	Titer Plate 1	Titer Plate 2	Reportable values	Natural logarithm
	HP-HS	10111.9	10905.4	10501.1	9.25924
	HP-HS	10086.1	11473.4	10757.4	9.28335
	HP-HS	10173.8	12098.4	11094.5	9.3142
	HP-HS	10202	12378.8	11237.8	9.32704
	NS-HS	50	50	50	3.91202
	NS-HS	50	50	50	3.91202
	NS-HS	50	50	50	3.91202
	NS-HS	50	50	50	3.91202
	Secondary antibody time: 40 minutes
	Sample	Titer Plate 1	Titer Plate 2	Reportable values	Natural logarithm
	HP-HS	10613.3	11237.4	10920.9	9.29844
	HP-HS	12174.6	9856.6	10954.5	9.3015
	HP-HS	12194.6	9164.45	10571.5	9.26592
	HP-HS	12316.2	9658.56	10906.7	9.29713
	NS-HS	50	50	50	3.91202
	NS-HS	50	50	50	3.91202
	NS-HS	50	50	50	3.91202
	NS-HS	50	50	50	3.91202

## Sheet: Table S8
Supplementary Table 8: comparative table showing the results obtained when 80 human sera were tested using com-RBD produced in HEK cells and Lt-RBD produced in L. tarentolae
ID Number	com-RBD		Lt-RBD
	Score	OD450	Score	OD450
1	Positive	0.195	Positive	0.18665
2	Positive	1.081	Positive	0.9782
3	Negative	0.11	Negative	0.0555
4	Positive	0.521	Positive	0.44325
5	Negative	0.111	Negative	0.07815
6	Negative	0.12	Negative	0.0807
7	Positive	2.05	Positive	0.9782
8	Negative	0.113	Negative	0.08915
9	Negative	0.096	Negative	0.0798
10	Positive	0.505	Positive	0.4262
11	Positive	1.014	Positive	0.86335
12	Positive	0.55	Positive	0.46905
13	Negative	0.084	Negative	0.07285
14	Negative	0.099	Negative	0.05175
15	Positive	0.349	Positive	0.19095
16	Positive	0.344	Positive	0.2696
17	Negative	0.096	Negative	0.0731
18	Negative	0.065	Negative	0.0666
19	Negative	0.078	Negative	0.0738
20	Negative	0.065	Negative	0.06555
21	Negative	0.074	Negative	0.0588
22	Negative	0.078	Negative	0.064
23	Positive	1.61	Positive	1.00375
24	Positive	0.516	Positive	0.2337
25	Positive	0.822	Positive	0.3702
26	Positive	0.565	Positive	0.45705
27	Negative	0.083	Negative	0.0557
28	Negative	0.089	Positive	0.21815
29	Positive	0.577	Positive	0.40055
30	Positive	0.368	Positive	0.1622
31	Negative	0.108	Negative	0.10455
32	Negative	0.064	Negative	0.0548
33	Negative	0.095	Negative	0.0674
34	Negative	0.105	Negative	0.05565
35	Positive	1.245	Positive	0.5391
36	Positive	1.291	Positive	1.0215
37	Positive	1.267	Positive	0.88535
38	Positive	0.203	Positive	0.1777
39	Positive	0.159	Positive	0.2616
40	Positive	0.561	Positive	0.28975
41	Negative	0.057	Negative	0.055
42	Positive	0.308	Positive	0.2365
43	Negative	0.052	Negative	0.053
44	Negative	0.055	Negative	0.0555
45	Negative	0.052	Negative	0.052
46	Negative	0.054	Negative	0.0525
47	Negative	0.055	Negative	0.0515
48	Negative	0.053	Negative	0.0535
49	Negative	0.059	Negative	0.057
50	Negative	0.053	Negative	0.054
51	Negative	0.062	Negative	0.0645
52	Positive	0.46	Positive	0.4235
53	Positive	0.238	Positive	0.1605
54	Negative	0.052	Negative	0.0595
55	Positive	0.361	Positive	0.3385
56	Negative	0.053	Negative	0.0525
57	Negative	0.05	Negative	0.0485
58	Positive	0.416	Positive	0.4275
59	Negative	0.05	Negative	0.0485
60	Negative	0.05	Negative	0.0535
61	Negative	0.053	Negative	0.0515
62	Positive	0.304	Positive	0.279
63	Negative	0.049	Negative	0.0485
64	Negative	0.065	Negative	0.0765
65	Negative	0.056	Negative	0.0555
66	Negative	0.051	Negative	0.051
67	Negative	0.052	Negative	0.0545
68	Positive	0.422	Positive	0.421
69	Negative	0.116	Negative	0.0925
70	Positive	0.268	Positive	0.253
71	Negative	0.05	Negative	0.0505
72	Negative	0.048	Negative	0.059
73	Negative	0.048	Negative	0.047
74	Positive	0.192	Positive	0.1565
75	Negative	0.056	Negative	0.0525
76	Negative	0.052	Negative	0.051
77	Negative	0.138	Negative	0.103
78	Positive	0.325	Positive	0.2285
79	Negative	0.05	Negative	0.0505
80	Negative	0.052	Negative	0.0615
